# Supplementary material for: Dock-and-lock binding of SxIP ligands is required for stable and selective EB1 interactions
Source: eLife. 2025 Dec 10;13:RP98063. doi: 10.7554/eLife.98063 (PMC12695022; doi:10.7554/eLife.98063)
Supplement: Figure 2—figure supplement 1—source data 1. [file elife-98063-fig2-figsupp1-data1.txt]

#Free EB1
#	Res	R1_600	R1dlt_600	R2_600	R2dlt_600	NOE_600	NOEdlt_600	R1_800	R1dlt_800	R2_800	R2dlt_800	NOE_800	NOEdlt_800
193	ALA	0.887	0.044	15.469	0.773	0.455	0.050	0.687	0.034	17.685	0.884	0.514	0.050
194	ALA	0.821	0.041	16.840	0.842	0.576	0.050	0.609	0.030	20.301	1.015	0.619	0.050
195	GLU	0.824	0.041	17.183	0.859	0.593	0.050	0.640	0.032	20.620	1.031	0.623	0.050
196	LEU	0.714	0.036	21.342	1.067	0.691	0.050	0.541	0.027	22.418	1.121	0.620	0.050
197	MET	0.820	0.041	18.184	0.909	0.675	0.050	0.540	0.027	22.545	1.127	0.708	0.050
198	GLN	0.824	0.041	18.012	0.901	0.716	0.050	0.582	0.029	21.225	1.061	0.635	0.050
199	GLN	0.765	0.038	19.136	0.957	0.775	0.050	0.540	0.027	22.043	1.102	0.634	0.050
200	VAL	0.759	0.038	19.887	0.994	0.790	0.050	0.525	0.026	23.314	1.166	0.686	0.050
201	ASN	0.802	0.040	19.610	0.980	0.738	0.050	0.549	0.027	24.005	1.200	0.731	0.050
202	VAL	0.905	0.045	19.787	0.989	0.696	0.050	0.664	0.033	22.587	1.129	0.673	0.050
203	LEU	0.804	0.040	19.884	0.994	0.836	0.050	0.541	0.027	23.733	1.187	0.821	0.050
204	LYS	0.790	0.040	20.475	1.024	0.793	0.050	0.536	0.027	23.605	1.180	0.770	0.050
205	LEU	0.822	0.041	19.311	0.966	0.821	0.050	0.565	0.028	22.653	1.133	0.789	0.050
206	THR	0.745	0.037	20.430	1.022	0.805	0.050	0.509	0.025	24.269	1.213	0.775	0.050
208	GLU	0.783	0.039	20.058	1.003	0.764	0.050	0.505	0.025	23.352	1.168	0.816	0.050
209	ASP	0.775	0.039	19.361	0.968	0.779	0.050	0.527	0.026	23.564	1.178	0.864	0.050
210	LEU	0.724	0.036	20.484	1.024	0.860	0.050	0.531	0.027	24.491	1.225	0.840	0.050
211	GLU	0.744	0.037	19.726	0.986	0.908	0.050	0.472	0.024	22.871	1.144	0.881	0.050
212	LYS	0.798	0.040	19.611	0.981	0.858	0.050	0.544	0.027	24.421	1.221	0.759	0.050
213	GLU	0.786	0.039	20.044	1.002	0.847	0.050	0.533	0.027	23.702	1.185	0.766	0.050
214	ARG	0.742	0.037	19.890	0.995	0.887	0.050	0.475	0.024	24.402	1.220	0.842	0.050
215	ASP	0.820	0.041	20.128	1.006	0.839	0.050	0.558	0.028	25.196	1.260	0.908	0.050
216	PHE	0.837	0.042	19.440	0.972	0.837	0.050	0.589	0.029	23.408	1.170	0.809	0.050
217	TYR	0.779	0.039	21.679	1.084	0.904	0.050	0.547	0.027	24.575	1.229	0.907	0.050
218	PHE	0.768	0.038	21.259	1.063	0.819	0.050	0.551	0.028	23.871	1.194	0.960	0.050
219	GLY	0.895	0.045	19.699	0.985	0.813	0.050	0.600	0.030	22.334	1.117	0.818	0.050
220	LYS	0.789	0.039	19.753	0.988	0.805	0.050	0.529	0.026	22.832	1.142	0.767	0.050
221	LEU	0.773	0.039	19.175	0.959	0.911	0.050	0.530	0.027	23.705	1.185	0.784	0.050
222	ARG	0.834	0.042	19.898	0.995	0.877	0.050	0.566	0.028	23.722	1.186	0.772	0.050
223	ASN	0.867	0.043	18.474	0.924	0.758	0.050	0.569	0.028	22.237	1.112	0.833	0.050
224	ILE	0.905	0.045	15.946	0.797	0.795	0.050	0.469	0.023	22.608	1.130	0.790	0.050
225	GLU	0.792	0.040	19.873	0.994	0.827	0.050	0.563	0.028	23.224	1.161	0.805	0.050
226	LEU	0.776	0.039	19.390	0.970	0.819	0.050	0.560	0.028	21.020	1.051	0.759	0.050
227	ILE	0.805	0.040	17.689	0.884	0.707	0.050	0.574	0.029	21.218	1.061	0.698	0.050
228	CYS	0.815	0.041	21.044	1.052	0.865	0.050	0.558	0.028	23.645	1.182	0.850	0.050
229	GLN	0.826	0.041	18.994	0.950	0.801	0.050	0.606	0.030	21.416	1.071	0.764	0.050
230	GLU	0.944	0.047	16.548	0.827	0.684	0.050	0.660	0.033	18.654	0.933	0.728	0.050
231	ASN	0.880	0.044	16.369	0.818	0.682	0.050	0.649	0.032	18.768	0.938	0.621	0.050
232	GLU	1.088	0.054	11.473	0.574	0.544	0.050	0.856	0.043	13.803	0.690	0.582	0.050
233	GLY	1.140	0.057	10.893	0.545	0.495	0.050	0.936	0.047	13.134	0.657	0.544	0.050
234	GLU	1.034	0.052	12.204	0.610	0.538	0.050	0.774	0.039	15.924	0.796	0.551	0.050
235	ASN	1.129	0.056	11.008	0.550	0.480	0.050	0.891	0.045	12.809	0.640	0.580	0.050
236	ASP	0.990	0.049	12.613	0.631	0.573	0.050	0.775	0.039	14.558	0.728	0.585	0.050
238	VAL	0.901	0.045	15.154	0.758	0.711	0.050	0.661	0.033	18.957	0.948	0.677	0.050
239	LEU	0.796	0.040	20.200	1.010	0.678	0.050	0.564	0.028	24.214	1.211	0.750	0.050
240	GLN	0.794	0.040	20.750	1.038	0.837	0.050	0.561	0.028	24.076	1.204	0.723	0.050
241	ARG	0.834	0.042	17.609	0.880	0.710	0.050	0.579	0.029	21.388	1.069	0.809	0.050
242	ILE	0.767	0.038	18.780	0.939	0.823	0.050	0.515	0.026	22.737	1.137	0.825	0.050
243	VAL	0.848	0.042	16.863	0.843	0.879	0.050	0.558	0.028	20.970	1.048	0.840	0.050
244	ASP	0.826	0.041	19.377	0.969	0.838	0.050	0.583	0.029	23.778	1.189	0.896	0.050
245	ILE	0.823	0.041	17.760	0.888	0.811	0.050	0.547	0.027	21.420	1.071	0.851	0.050
246	LEU	0.872	0.044	18.695	0.935	0.783	0.050	0.570	0.029	24.921	1.246	0.889	0.050
247	TYR	0.788	0.039	18.414	0.921	0.777	0.050	0.575	0.029	21.508	1.075	0.780	0.050
248	ALA	1.047	0.052	12.858	0.643	0.702	0.050	0.765	0.038	15.655	0.783	0.699	0.050
249	THR	0.937	0.047	13.696	0.685	0.616	0.050	0.742	0.037	15.357	0.768	0.577	0.050
250	ASP	1.213	0.061	9.032	0.452	0.349	0.050	0.995	0.050	10.500	0.525	0.388	0.050
251	GLU	1.307	0.065	6.197	0.310	0.291	0.050	1.119	0.056	6.920	0.346	0.313	0.050
252	GLY	1.437	0.072	4.809	0.240	0.190	0.050	1.243	0.062	5.660	0.283	0.317	0.050
253	PHE	1.407	0.070	4.624	0.231	0.150	0.050	1.283	0.064	5.248	0.262	0.322	0.050
254	VAL	1.361	0.068	3.894	0.195	-0.144	0.050	1.281	0.064	4.780	0.239	0.153	0.050
255	ILE	1.351	0.068	4.066	0.203	-0.342	0.050	1.275	0.064	4.283	0.214	0.187	0.050
257	ASP	1.288	0.064	2.607	0.130	-0.522	0.050	1.269	0.063	2.817	0.141	-0.004	0.050
258	GLU	1.126	0.056	1.937	0.097	-0.724	0.050	1.128	0.056	1.880	0.094	-0.414	0.050
259	GLY	0.927	0.046	1.433	0.072	-1.239	0.050	0.965	0.048	1.420	0.071	-0.674	0.050
260	GLY	0.588	0.029	0.875	0.044	-2.640	0.050	0.615	0.031	0.863	0.043	-1.830	0.050
#EB1/MACF
#	Res	R1_600	R1dlt_600	R2_600	R2dlt_600	NOE_600	NOEdlt_600	R1_800	R1dlt_800	R2_800	R2dlt_800	NOE_800	NOEdlt_800
193	ALA	0.835	0.042	16.686	0.834	0.394	0.050	0.688	0.034	19.472	0.974	0.506	0.050
194	ALA	0.804	0.040	17.524	0.876	0.606	0.050	0.575	0.029	20.463	1.023	0.611	0.050
195	GLU	0.815	0.041	17.849	0.892	0.639	0.050	0.572	0.029	22.221	1.111	0.580	0.050
196	LEU	0.734	0.037	23.474	1.174	0.654	0.050	0.521	0.026	25.708	1.285	0.681	0.050
197	MET	0.797	0.040	21.656	1.083	0.655	0.050	0.580	0.029	26.845	1.342	0.675	0.050
198	GLN	0.768	0.038	19.836	0.992	0.762	0.050	0.606	0.030	23.226	1.161	0.689	0.050
199	GLN	0.743	0.037	18.956	0.948	0.776	0.050	0.548	0.027	24.357	1.218	0.715	0.050
200	VAL	0.698	0.035	22.515	1.126	0.820	0.050	0.529	0.026	24.498	1.225	0.766	0.050
201	ASN	0.711	0.036	21.202	1.060	0.774	0.050	0.465	0.023	24.521	1.226	0.759	0.050
202	VAL	0.722	0.036	20.644	1.032	0.774	0.050	0.508	0.025	24.120	1.206	0.807	0.050
203	LEU	0.744	0.037	20.436	1.022	0.896	0.050	0.462	0.023	24.399	1.220	0.776	0.050
204	LYS	0.719	0.036	20.997	1.050	0.834	0.050	0.498	0.025	23.481	1.174	0.813	0.050
205	LEU	0.756	0.038	20.019	1.001	0.823	0.050	0.547	0.027	23.871	1.194	0.900	0.050
206	THR	0.711	0.036	21.183	1.059	0.837	0.050	0.499	0.025	26.597	1.330	0.862	0.050
207	VAL	0.727	0.036	22.521	1.126	0.825	0.050	0.542	0.027	25.311	1.266	0.845	0.050
208	GLU	0.718	0.036	21.659	1.083	0.837	0.050	0.512	0.026	25.604	1.280	0.813	0.050
209	ASP	0.764	0.038	20.628	1.031	0.878	0.050	0.545	0.027	25.481	1.274	0.830	0.050
210	LEU	0.744	0.037	20.806	1.040	0.817	0.050	0.430	0.021	24.520	1.226	0.864	0.050
211	GLU	0.754	0.038	21.287	1.064	0.866	0.050	0.497	0.025	25.794	1.290	0.891	0.050
212	LYS	0.744	0.037	21.770	1.088	0.881	0.050	0.500	0.025	24.832	1.242	0.765	0.050
213	GLU	0.729	0.036	21.916	1.096	0.838	0.050	0.525	0.026	25.028	1.251	0.884	0.050
214	ARG	0.729	0.036	22.048	1.102	0.934	0.050	0.418	0.021	27.405	1.370	0.808	0.050
215	ASP	0.750	0.038	22.473	1.124	0.824	0.050	0.519	0.026	25.640	1.282	0.856	0.050
216	PHE	0.735	0.037	21.361	1.068	0.818	0.050	0.506	0.025	25.211	1.261	0.873	0.050
217	TYR	0.708	0.035	23.251	1.163	0.820	0.050	0.486	0.024	26.371	1.319	0.843	0.050
218	PHE	0.755	0.038	21.413	1.071	0.758	0.050	0.465	0.023	25.881	1.294	0.811	0.050
219	GLY	0.804	0.040	21.103	1.055	0.936	0.050	0.520	0.026	24.334	1.217	0.875	0.050
220	LYS	0.735	0.037	20.914	1.046	0.879	0.050	0.496	0.025	24.880	1.244	0.839	0.050
221	LEU	0.707	0.035	21.077	1.054	0.911	0.050	0.514	0.026	26.887	1.344	0.854	0.050
222	ARG	0.743	0.037	21.062	1.053	0.890	0.050	0.469	0.023	23.923	1.196	0.830	0.050
223	ASN	0.794	0.040	20.956	1.048	0.881	0.050	0.549	0.027	24.712	1.236	0.850	0.050
224	ILE	0.831	0.042	21.707	1.085	0.820	0.050	0.568	0.028	23.426	1.171	0.838	0.050
225	GLU	0.763	0.038	21.190	1.060	0.875	0.050	0.570	0.028	24.791	1.240	0.751	0.050
226	LEU	0.826	0.041	20.789	1.039	0.849	0.050	0.558	0.028	24.463	1.223	0.877	0.050
227	ILE	0.682	0.034	18.517	0.926	0.861	0.050	0.613	0.031	23.108	1.155	0.820	0.050
228	CYS	0.797	0.040	22.004	1.100	0.851	0.050	0.592	0.030	25.606	1.280	0.896	0.050
229	GLN	0.759	0.038	20.726	1.036	0.864	0.050	0.599	0.030	23.142	1.157	0.728	0.050
230	GLU	0.893	0.045	17.645	0.882	0.756	0.050	0.609	0.030	21.059	1.053	0.788	0.050
231	ASN	0.875	0.044	16.885	0.844	0.658	0.050	0.605	0.030	20.241	1.012	0.655	0.050
232	GLU	1.039	0.052	12.520	0.626	0.542	0.050	0.788	0.039	14.862	0.743	0.551	0.050
233	GLY	1.065	0.053	11.635	0.582	0.525	0.050	0.845	0.042	13.349	0.667	0.568	0.050
234	GLU	0.972	0.049	14.695	0.735	0.560	0.050	0.767	0.038	17.306	0.865	0.614	0.050
235	ASN	1.032	0.052	11.820	0.591	0.494	0.050	0.821	0.041	13.859	0.693	0.554	0.050
236	ASP	0.950	0.048	12.032	0.602	0.518	0.050	0.701	0.035	13.647	0.682	0.535	0.050
238	VAL	0.864	0.043	16.118	0.806	0.664	0.050	0.611	0.031	20.492	1.025	0.711	0.050
239	LEU	0.736	0.037	19.880	0.994	0.789	0.050	0.488	0.024	24.472	1.224	0.811	0.050
240	GLN	0.775	0.039	21.366	1.068	0.823	0.050	0.516	0.026	26.225	1.311	0.839	0.050
241	ARG	0.799	0.040	19.966	0.998	0.831	0.050	0.540	0.027	23.761	1.188	0.751	0.050
242	ILE	0.701	0.035	19.508	0.975	0.876	0.050	0.451	0.023	24.006	1.200	0.697	0.050
243	VAL	0.726	0.036	20.896	1.045	0.839	0.050	0.487	0.024	26.851	1.343	0.929	0.050
244	ASP	0.791	0.040	22.233	1.112	0.867	0.050	0.533	0.027	26.110	1.305	0.839	0.050
245	ILE	0.763	0.038	19.893	0.995	0.909	0.050	0.512	0.026	23.529	1.176	0.780	0.050
246	LEU	0.758	0.038	19.267	0.963	1.222	0.050	0.559	0.028	22.953	1.148	0.793	0.050
247	TYR	0.700	0.035	20.185	1.009	0.950	0.050	0.477	0.024	23.177	1.159	0.855	0.050
248	ALA	0.910	0.046	16.305	0.815	0.876	0.050	0.632	0.032	19.125	0.956	0.851	0.050
249	THR	0.784	0.039	16.331	0.817	0.786	0.050	0.501	0.025	19.976	0.999	0.805	0.050
250	ASP	0.869	0.043	14.658	0.733	0.565	0.050	0.636	0.032	17.826	0.891	0.573	0.050
251	GLU	0.890	0.045	13.588	0.679	0.674	0.050	0.627	0.031	15.998	0.800	0.655	0.050
252	GLY	0.946	0.047	14.443	0.722	0.632	0.050	0.687	0.034	16.613	0.831	0.719	0.050
253	PHE	1.020	0.051	14.962	0.748	0.775	0.050	0.770	0.039	18.454	0.923	0.786	0.050
254	VAL	0.940	0.047	16.996	0.850	0.703	0.050	0.682	0.034	21.193	1.060	0.688	0.050
255	ILE	1.022	0.051	13.869	0.693	0.621	0.050	0.755	0.038	15.773	0.789	0.658	0.050
257	ASP	0.937	0.047	11.389	0.569	0.094	0.050	0.826	0.041	13.604	0.680	0.313	0.050
258	GLU	1.291	0.065	4.564	0.228	-0.085	0.050	1.137	0.057	4.841	0.242	0.062	0.050
259	GLY	1.194	0.060	2.904	0.145	-0.498	0.050	1.142	0.057	3.154	0.158	-0.135	0.050
260	GLY	0.766	0.038	1.598	0.080	-1.553	0.050	0.753	0.038	1.536	0.077	-0.967	0.050
