# Supplementary material for: Dock-and-lock binding of SxIP ligands is required for stable and selective EB1 interactions
Source: eLife. 2025 Dec 10;13:RP98063. doi: 10.7554/eLife.98063 (PMC12695022; doi:10.7554/eLife.98063)
Supplement: Figure 2—figure supplement 2—source data 1. [file elife-98063-fig2-figsupp2-data1.txt]

#Free EB1
# Parameter description:  S2, the model-free generalised order parameter (S2 = S2f.S2s).
#
# mol_name    res_num    res_name    spin_num    spin_name    value                   error                   
EB1           191        ASP         1           N            None                    None                    
EB1           192        GLU         15          N            None                    None                    
EB1           192        GLU         24          H            None                    None                    
EB1           193        ALA         30          N               0.709767663301807      0.0269510759831154    
EB1           193        ALA         35          H            None                    None                    
EB1           194        ALA         40          N               0.797924243821589       0.030286510992938    
EB1           194        ALA         45          H            None                    None                    
EB1           195        GLU         50          N               0.809507699124219      0.0312773604760609    
EB1           195        GLU         59          H            None                    None                    
EB1           196        LEU         65          N               0.788009386169928      0.0293066217858471    
EB1           196        LEU         73          H            None                    None                    
EB1           197        MET         84          N               0.861080915693785      0.0202872263549552    
EB1           197        MET         92          H            None                    None                    
EB1           198        GLN         101         N               0.860109259311482      0.0220305922175337    
EB1           198        GLN         110         H            None                    None                    
EB1           199        GLN         118         N               0.817858338509731      0.0264687836286166    
EB1           199        GLN         127         H            None                    None                    
EB1           200        VAL         135         N               0.810873600060688      0.0261246089494654    
EB1           200        VAL         142         H            None                    None                    
EB1           201        LYS         151         N               0.849277872513889      0.0286893743432333    
EB1           201        LYS         160         H            None                    None                    
EB1           202        VAL         173         N               0.945836110412243      0.0186220502363201    
EB1           202        VAL         180         H            None                    None                    
EB1           203        LEU         189         N               0.868136859595937      0.0311702457690318    
EB1           203        LEU         197         H            None                    None                    
EB1           204        LYS         208         N               0.846992486150308      0.0306542525929602    
EB1           204        LYS         217         H            None                    None                    
EB1           205        LEU         230         N               0.902680232055634       0.022621681218404    
EB1           205        LEU         238         H            None                    None                    
EB1           206        THR         249         N               0.802102795090221      0.0274940383890683    
EB1           206        THR         256         H            None                    None                    
EB1           207        VAL         263         N            None                    None                    
EB1           207        VAL         270         H            None                    None                    
EB1           208        GLU         279         N               0.829678887640875       0.029421697311291    
EB1           208        GLU         288         H            None                    None                    
EB1           209        ASP         294         N               0.840254116991515       0.030636045020589    
EB1           209        ASP         302         H            None                    None                    
EB1           210        LEU         306         N               0.815308324341005       0.030524701981898    
EB1           210        LEU         314         H            None                    None                    
EB1           211        GLU         325         N               0.783093455976752       0.026703951034388    
EB1           211        GLU         334         H            None                    None                    
EB1           212        LYS         340         N               0.864350874351643      0.0302848267178116    
EB1           212        LYS         349         H            None                    None                    
EB1           213        GLU         362         N               0.853192938237181      0.0281054301812682    
EB1           213        GLU         371         H            None                    None                    
EB1           214        ARG         377         N               0.781717517351105      0.0279772537649258    
EB1           214        ARG         388         H            None                    None                    
EB1           215        ASP         401         N               0.886989800574248      0.0293383198659736    
EB1           215        ASP         409         H            None                    None                    
EB1           216        PHE         413         N               0.925261887757604      0.0223864935773093    
EB1           216        PHE         424         H            None                    None                    
EB1           217        TYR         433         N               0.864085946109516      0.0264316635135048    
EB1           217        TYR         445         H            None                    None                    
EB1           218        PHE         454         N               0.859856199660492      0.0274498254663499    
EB1           218        PHE         465         H            None                    None                    
EB1           219        GLY         474         N               0.936216243234356       0.024830724974548    
EB1           219        GLY         478         H            None                    None                    
EB1           220        LYS         481         N               0.840480415506907      0.0300137559358832    
EB1           220        LYS         490         H            None                    None                    
EB1           221        LEU         503         N               0.840121025189237      0.0291628365265533    
EB1           221        LEU         511         H            None                    None                    
EB1           222        ARG         522         N               0.923142803555784      0.0218144248770067    
EB1           222        ARG         533         H            None                    None                    
EB1           223        ASN         546         N               0.901584359504121      0.0234643260930737    
EB1           223        ASN         554         H            None                    None                    
EB1           224        ILE         560         N               0.824194095852395      0.0195250122736714    
EB1           224        ILE         568         H            None                    None                    
EB1           225        GLU         579         N               0.904147875904776      0.0229812825113246    
EB1           225        GLU         588         H            None                    None                    
EB1           226        LEU         594         N               0.864098017568201      0.0234686442967258    
EB1           226        LEU         602         H            None                    None                    
EB1           227        ILE         613         N               0.851571674581052      0.0201415857639216    
EB1           227        ILE         621         H            None                    None                    
EB1           228        CYS         632         N               0.892315115455559      0.0296553525788715    
EB1           228        CYS         638         H            None                    None                    
EB1           229        GLN         643         N               0.893689422675536      0.0241658800337004    
EB1           229        GLN         652         H            None                    None                    
EB1           230        GLU         660         N               0.756380209452966      0.0291146755715686    
EB1           230        GLU         669         H            None                    None                    
EB1           231        ASN         675         N               0.745344448468077      0.0382216956271547    
EB1           231        ASN         683         H            None                    None                    
EB1           232        GLU         689         N               0.502764523417351       0.031367662405501    
EB1           232        GLU         698         H            None                    None                    
EB1           233        GLY         704         N               0.472656209681746      0.0437916935715641    
EB1           233        GLY         708         H            None                    None                    
EB1           234        GLU         711         N               0.376782416639397       0.152588215601253    
EB1           234        GLU         720         H            None                    None                    
EB1           235        ASN         726         N               0.473989254110075       0.026863729555443    
EB1           235        ASN         734         H            None                    None                    
EB1           236        ASP         740         N                0.55500593585627      0.0354948032879832    
EB1           236        ASP         748         H            None                    None                    
EB1           237        PRO         752         N            None                    None                    
EB1           238        VAL         766         N               0.714736965450627       0.044879598910132    
EB1           238        VAL         773         H            None                    None                    
EB1           239        LEU         782         N               0.856446494921981      0.0290056765991653    
EB1           239        LEU         790         H            None                    None                    
EB1           240        GLN         801         N               0.865417505717995      0.0298161034021303    
EB1           240        GLN         810         H            None                    None                    
EB1           241        ARG         818         N               0.839819082136994      0.0290842727157153    
EB1           241        ARG         829         H            None                    None                    
EB1           242        ILE         842         N               0.826268998066318      0.0285786504080125    
EB1           242        ILE         850         H            None                    None                    
EB1           243        VAL         861         N               0.856459244532099      0.0220744079096822    
EB1           243        VAL         868         H            None                    None                    
EB1           244        ASP         877         N               0.922005707939076      0.0223789291541758    
EB1           244        ASP         885         H            None                    None                    
EB1           245        ILE         889         N               0.864600850997101      0.0221170767796368    
EB1           245        ILE         897         H            None                    None                    
EB1           246        LEU         908         N               0.930088714518611        0.02219049536546    
EB1           246        LEU         916         H            None                    None                    
EB1           247        TYR         927         N               0.866795308220432      0.0220654570970609    
EB1           247        TYR         939         H            None                    None                    
EB1           248        ALA         948         N               0.554431243536733      0.0550799676620122    
EB1           248        ALA         953         H            None                    None                    
EB1           249        THR         958         N               0.600324513971495      0.0455719057835616    
EB1           249        THR         965         H            None                    None                    
EB1           250        ASP         972         N               0.362254048168571      0.0398779942677759    
EB1           250        ASP         980         H            None                    None                    
EB1           251        GLU         984         N               0.200483270387303      0.0265904630286652    
EB1           251        GLU         993         H            None                    None                    
EB1           252        GLY         999         N               0.143727538007771       0.018571751522827    
EB1           252        GLY         1003        H            None                    None                    
EB1           253        PHE         1006        N               0.136795585028983      0.0102899492359103    
EB1           253        PHE         1017        H            None                    None                    
EB1           254        VAL         1026        N               0.119247169216608     0.00883971323345111    
EB1           254        VAL         1033        H            None                    None                    
EB1           255        ILE         1042        N               0.117719968600448     0.00668165585769707    
EB1           255        ILE         1050        H            None                    None                    
EB1           256        PRO         1061        N            None                    None                    
EB1           257        ASP         1075        N              0.0536860355543704     0.00520470362271822    
EB1           257        ASP         1083        H            None                    None                    
EB1           258        GLU         1087        N               0.021845923947032     0.00478555843633429    
EB1           258        GLU         1096        H            None                    None                    
EB1           259        GLY         1102        N              0.0153245169795767     0.00288411297979308    
EB1           259        GLY         1106        H            None                    None                    
EB1           260        GLY         1109        N              0.0104642449408991     0.00159892357365187    
EB1           260        GLY         1114        H            None                    None                 

# Parameter description:  Chemical exchange relaxation (sigma_ex = Rex / omega**2).
#
# mol_name    res_num    res_name    spin_num    spin_name    value                   error                   
EB1           191        ASP         1           N            None                    None                    
EB1           192        GLU         15          N            None                    None                    
EB1           192        GLU         24          H            None                    None                    
EB1           193        ALA         30          N            None                    None                    
EB1           193        ALA         35          H            None                    None                    
EB1           194        ALA         40          N            None                    None                    
EB1           194        ALA         45          H            None                    None                    
EB1           195        GLU         50          N            None                    None                    
EB1           195        GLU         59          H            None                    None                    
EB1           196        LEU         65          N            1.64678092532221e-19    4.77611513255048e-20    
EB1           196        LEU         73          H            None                    None                    
EB1           197        MET         84          N            None                    None                    
EB1           197        MET         92          H            None                    None                    
EB1           198        GLN         101         N            None                    None                    
EB1           198        GLN         110         H            None                    None                    
EB1           199        GLN         118         N            8.27102386946411e-20    4.28318264661923e-20    
EB1           199        GLN         127         H            None                    None                    
EB1           200        VAL         135         N            1.42486888954082e-19    4.97323187583699e-20    
EB1           200        VAL         142         H            None                    None                    
EB1           201        LYS         151         N            1.11902237872724e-19    5.25025262768766e-20    
EB1           201        LYS         160         H            None                    None                    
EB1           202        VAL         173         N            None                    None                    
EB1           202        VAL         180         H            None                    None                    
EB1           203        LEU         189         N            8.97613781406693e-20    5.25572788945464e-20    
EB1           203        LEU         197         H            None                    None                    
EB1           204        LYS         208         N            1.21675085846891e-19    5.21954494070325e-20    
EB1           204        LYS         217         H            None                    None                    
EB1           205        LEU         230         N            None                    None                    
EB1           205        LEU         238         H            None                    None                    
EB1           206        THR         249         N            1.91181065801855e-19    5.39529193702174e-20    
EB1           206        THR         256         H            None                    None                    
EB1           207        VAL         263         N            None                    None                    
EB1           207        VAL         270         H            None                    None                    
EB1           208        GLU         279         N            1.26392139138601e-19    5.06517186994646e-20    
EB1           208        GLU         288         H            None                    None                    
EB1           209        ASP         294         N            1.05633421862195e-19    5.06778627018566e-20    
EB1           209        ASP         302         H            None                    None                    
EB1           210        LEU         306         N            1.83968839919217e-19    5.40964522979911e-20    
EB1           210        LEU         314         H            None                    None                    
EB1           211        GLU         325         N            1.58916811355586e-19    5.21182333398892e-20    
EB1           211        GLU         334         H            None                    None                    
EB1           212        LYS         340         N            1.06477492905528e-19    5.30121349736971e-20    
EB1           212        LYS         349         H            None                    None                    
EB1           213        GLU         362         N            1.09317665061928e-19    4.73039344677614e-20    
EB1           213        GLU         371         H            None                    None                    
EB1           214        ARG         377         N             2.0734987445161e-19     5.0442495643453e-20    
EB1           214        ARG         388         H            None                    None                    
EB1           215        ASP         401         N            1.12860958029271e-19    5.58382821847677e-20    
EB1           215        ASP         409         H            None                    None                    
EB1           216        PHE         413         N            None                    None                    
EB1           216        PHE         424         H            None                    None                    
EB1           217        TYR         433         N            1.54042627957321e-19    5.39505349951206e-20    
EB1           217        TYR         445         H            None                    None                    
EB1           218        PHE         454         N            1.30038084013766e-19    5.57348188758576e-20    
EB1           218        PHE         465         H            None                    None                    
EB1           219        GLY         474         N            None                    None                    
EB1           219        GLY         478         H            None                    None                    
EB1           220        LYS         481         N            9.26151787621516e-20    4.96390042098847e-20    
EB1           220        LYS         490         H            None                    None                    
EB1           221        LEU         503         N            1.05328983565851e-19    4.93219560361134e-20    
EB1           221        LEU         511         H            None                    None                    
EB1           222        ARG         522         N            None                    None                    
EB1           222        ARG         533         H            None                    None                    
EB1           223        ASN         546         N            None                    None                    
EB1           223        ASN         554         H            None                    None                    
EB1           224        ILE         560         N            None                    None                    
EB1           224        ILE         568         H            None                    None                    
EB1           225        GLU         579         N            None                    None                    
EB1           225        GLU         588         H            None                    None                    
EB1           226        LEU         594         N            None                    None                    
EB1           226        LEU         602         H            None                    None                    
EB1           227        ILE         613         N            None                    None                    
EB1           227        ILE         621         H            None                    None                    
EB1           228        CYS         632         N            8.26683407064977e-20    4.69360594298783e-20    
EB1           228        CYS         638         H            None                    None                    
EB1           229        GLN         643         N            None                    None                    
EB1           229        GLN         652         H            None                    None                    
EB1           230        GLU         660         N            None                    None                    
EB1           230        GLU         669         H            None                    None                    
EB1           231        ASN         675         N            None                    None                    
EB1           231        ASN         683         H            None                    None                    
EB1           232        GLU         689         N            None                    None                    
EB1           232        GLU         698         H            None                    None                    
EB1           233        GLY         704         N            None                    None                    
EB1           233        GLY         708         H            None                    None                    
EB1           234        GLU         711         N            1.95119472006197e-19    1.15171017247161e-19    
EB1           234        GLU         720         H            None                    None                    
EB1           235        ASN         726         N            None                    None                    
EB1           235        ASN         734         H            None                    None                    
EB1           236        ASP         740         N            None                    None                    
EB1           236        ASP         748         H            None                    None                    
EB1           237        PRO         752         N            None                    None                    
EB1           238        VAL         766         N            None                    None                    
EB1           238        VAL         773         H            None                    None                    
EB1           239        LEU         782         N            1.22231604642368e-19    5.17316025764724e-20    
EB1           239        LEU         790         H            None                    None                    
EB1           240        GLN         801         N            1.19700077986945e-19    4.96175402502503e-20    
EB1           240        GLN         810         H            None                    None                    
EB1           241        ARG         818         N            None                    None                    
EB1           241        ARG         829         H            None                    None                    
EB1           242        ILE         842         N             8.6342683383591e-20    4.86171743561449e-20    
EB1           242        ILE         850         H            None                    None                    
EB1           243        VAL         861         N            None                    None                    
EB1           243        VAL         868         H            None                    None                    
EB1           244        ASP         877         N            None                    None                    
EB1           244        ASP         885         H            None                    None                    
EB1           245        ILE         889         N            None                    None                    
EB1           245        ILE         897         H            None                    None                    
EB1           246        LEU         908         N            None                    None                    
EB1           246        LEU         916         H            None                    None                    
EB1           247        TYR         927         N            None                    None                    
EB1           247        TYR         939         H            None                    None                    
EB1           248        ALA         948         N            None                    None                    
EB1           248        ALA         953         H            None                    None                    
EB1           249        THR         958         N            None                    None                    
EB1           249        THR         965         H            None                    None                    
EB1           250        ASP         972         N            None                    None                    
EB1           250        ASP         980         H            None                    None                    
EB1           251        GLU         984         N            None                    None                    
EB1           251        GLU         993         H            None                    None                    
EB1           252        GLY         999         N            None                    None                    
EB1           252        GLY         1003        H            None                    None                    
EB1           253        PHE         1006        N            None                    None                    
EB1           253        PHE         1017        H            None                    None                    
EB1           254        VAL         1026        N            None                    None                    
EB1           254        VAL         1033        H            None                    None                    
EB1           255        ILE         1042        N            None                    None                    
EB1           255        ILE         1050        H            None                    None                    
EB1           256        PRO         1061        N            None                    None                    
EB1           257        ASP         1075        N            None                    None                    
EB1           257        ASP         1083        H            None                    None                    
EB1           258        GLU         1087        N            None                    None                    
EB1           258        GLU         1096        H            None                    None                    
EB1           259        GLY         1102        N            None                    None                    
EB1           259        GLY         1106        H            None                    None                    
EB1           260        GLY         1109        N            None                    None                    
EB1           260        GLY         1114        H            None                    None                   

#EB1/MACF
# Parameter description:  S2, the model-free generalised order parameter (S2 = S2f.S2s).
#
# mol_name    res_num    res_name    spin_num    spin_name    value                   error                   
EB1           191        ASP         1           N            None                    None                    
EB1           192        GLU         15          N            None                    None                    
EB1           192        GLU         24          H            None                    None                    
EB1           193        ALA         30          N                 0.6915768011658      0.0243258639096254    
EB1           193        ALA         35          H            None                    None                    
EB1           194        ALA         40          N               0.801176587388516      0.0263105267457427    
EB1           194        ALA         45          H            None                    None                    
EB1           195        GLU         50          N               0.849793433517827      0.0190910023618465    
EB1           195        GLU         59          H            None                    None                    
EB1           196        LEU         65          N               0.875064475616962      0.0294644458559285    
EB1           196        LEU         73          H            None                    None                    
EB1           197        MET         84          N               0.944455206028717      0.0193711380144198    
EB1           197        MET         92          H            None                    None                    
EB1           198        GLN         101         N               0.891390206504613      0.0237055072762095    
EB1           198        GLN         110         H            None                    None                    
EB1           199        GLN         118         N                0.86831228008574      0.0215512042734687    
EB1           199        GLN         127         H            None                    None                    
EB1           200        VAL         135         N               0.892016546224897      0.0205234150473172    
EB1           200        VAL         142         H            None                    None                    
EB1           201        LYS         151         N               0.808958819124951       0.032524544168962    
EB1           201        LYS         160         H            None                    None                    
EB1           202        VAL         173         N               0.833669703894469      0.0314709636711117    
EB1           202        VAL         180         H            None                    None                    
EB1           203        LEU         189         N               0.862032629611445      0.0220158295911684    
EB1           203        LEU         197         H            None                    None                    
EB1           204        LYS         208         N               0.869636414760173      0.0219291994182546    
EB1           204        LYS         217         H            None                    None                    
EB1           205        LEU         230         N               0.891964677449849      0.0235742285598487    
EB1           205        LEU         238         H            None                    None                    
EB1           206        THR         249         N               0.847007624797287      0.0302189721205777    
EB1           206        THR         256         H            None                    None                    
EB1           207        VAL         263         N               0.922554352480906      0.0216014101140854    
EB1           207        VAL         270         H            None                    None                    
EB1           208        GLU         279         N               0.851584287953043      0.0305648715923035    
EB1           208        GLU         288         H            None                    None                    
EB1           209        ASP         294         N               0.914598905563271      0.0252515335975533    
EB1           209        ASP         302         H            None                    None                    
EB1           210        LEU         306         N               0.848326514401167      0.0213170439904736    
EB1           210        LEU         314         H            None                    None                    
EB1           211        GLU         325         N               0.903939164852618      0.0212613526177165    
EB1           211        GLU         334         H            None                    None                    
EB1           212        LYS         340         N               0.813511620885143      0.0291422974883442    
EB1           212        LYS         349         H            None                    None                    
EB1           213        GLU         362         N               0.859914893981225      0.0253848581518574    
EB1           213        GLU         371         H            None                    None                    
EB1           214        ARG         377         N               0.810783861137964      0.0291856702931961    
EB1           214        ARG         388         H            None                    None                    
EB1           215        ASP         401         N               0.874917658421266      0.0316226108085977    
EB1           215        ASP         409         H            None                    None                    
EB1           216        PHE         413         N                0.85587650252867       0.027361498232666    
EB1           216        PHE         424         H            None                    None                    
EB1           217        TYR         433         N               0.867286086039123      0.0292202748188329    
EB1           217        TYR         445         H            None                    None                    
EB1           218        PHE         454         N               0.835438456036702      0.0297275534374146    
EB1           218        PHE         465         H            None                    None                    
EB1           219        GLY         474         N               0.909575759798181      0.0228352637772282    
EB1           219        GLY         478         H            None                    None                    
EB1           220        LYS         481         N               0.845252496910537      0.0291425772577925    
EB1           220        LYS         490         H            None                    None                    
EB1           221        LEU         503         N               0.902759706034287      0.0224974617278605    
EB1           221        LEU         511         H            None                    None                    
EB1           222        ARG         522         N               0.780797879894243       0.028223728989471    
EB1           222        ARG         533         H            None                    None                    
EB1           223        ASN         546         N               0.848985519962418      0.0302078328902979    
EB1           223        ASN         554         H            None                    None                    
EB1           224        ILE         560         N               0.857377419223869      0.0320476295912146    
EB1           224        ILE         568         H            None                    None                    
EB1           225        GLU         579         N               0.925187610238704      0.0244834113146187    
EB1           225        GLU         588         H            None                    None                    
EB1           226        LEU         594         N                0.89658614198119        0.02780507556826    
EB1           226        LEU         602         H            None                    None                    
EB1           227        ILE         613         N               0.854085575339933      0.0218588048264661    
EB1           227        ILE         621         H            None                    None                    
EB1           228        CYS         632         N               0.959881568574327      0.0232188759357786    
EB1           228        CYS         638         H            None                    None                    
EB1           229        GLN         643         N               0.902446779093002      0.0224449959828583    
EB1           229        GLN         652         H            None                    None                    
EB1           230        GLU         660         N               0.810160687421311      0.0303092535321587    
EB1           230        GLU         669         H            None                    None                    
EB1           231        ASN         675         N               0.775021008478407       0.027068763730568    
EB1           231        ASN         683         H            None                    None                    
EB1           232        GLU         689         N               0.689235317009678      0.0291804171810306    
EB1           232        GLU         698         H            None                    None                    
EB1           233        GLY         704         N               0.620299794447512      0.0226297049126337    
EB1           233        GLY         708         H            None                    None                    
EB1           234        GLU         711         N               0.636764923078914       0.025520355331037    
EB1           234        GLU         720         H            None                    None                    
EB1           235        ASN         726         N               0.638718045230046      0.0242379940733308    
EB1           235        ASN         734         H            None                    None                    
EB1           236        ASP         740         N               0.661073122163769      0.0263388149973557    
EB1           236        ASP         748         H            None                    None                    
EB1           237        PRO         752         N            None                    None                    
EB1           238        VAL         766         N                0.80482966618571      0.0255519239227148    
EB1           238        VAL         773         H            None                    None                    
EB1           239        LEU         782         N               0.866937508425565      0.0213721880928949    
EB1           239        LEU         790         H            None                    None                    
EB1           240        GLN         801         N                0.72535290099219      0.0253102104158782    
EB1           240        GLN         810         H            None                    None                    
EB1           241        ARG         818         N               0.768500581445141      0.0289571981287806    
EB1           241        ARG         829         H            None                    None                    
EB1           242        ILE         842         N                0.78831630643609      0.0280228147290379    
EB1           242        ILE         850         H            None                    None                    
EB1           243        VAL         861         N               0.836365254661275      0.0265265518917752    
EB1           243        VAL         868         H            None                    None                    
EB1           244        ASP         877         N                 0.8476671663012      0.0264926459816855    
EB1           244        ASP         885         H            None                    None                    
EB1           245        ILE         889         N               0.842837837714971      0.0295178521967634    
EB1           245        ILE         897         H            None                    None                    
EB1           246        LEU         908         N               0.878652049521772      0.0224250292521882    
EB1           246        LEU         916         H            None                    None                    
EB1           247        TYR         927         N               0.741540185186265      0.0238342806179795    
EB1           247        TYR         939         H            None                    None                    
EB1           248        ALA         948         N               0.805759501909998      0.0282574184229854    
EB1           248        ALA         953         H            None                    None                    
EB1           249        THR         958         N               0.798571460957854      0.0214683249268997    
EB1           249        THR         965         H            None                    None                    
EB1           250        ASP         972         N               0.751419072783018      0.0249591038238652    
EB1           250        ASP         980         H            None                    None                    
EB1           251        GLU         984         N               0.764471057521833       0.019823532565576    
EB1           251        GLU         993         H            None                    None                    
EB1           252        GLY         999         N               0.775325054530982      0.0302525157653515    
EB1           252        GLY         1003        H            None                    None                    
EB1           253        PHE         1006        N               0.731697100809548      0.0338699153019886    
EB1           253        PHE         1017        H            None                    None                    
EB1           254        VAL         1026        N                0.90505034290521      0.0239470496554728    
EB1           254        VAL         1033        H            None                    None                    
EB1           255        ILE         1042        N               0.764508935491546      0.0293097770119927    
EB1           255        ILE         1050        H            None                    None                    
EB1           256        PRO         1061        N            None                    None                    
EB1           257        ASP         1075        N                0.51550203747044      0.0197871572473353    
EB1           257        ASP         1083        H            None                    None                    
EB1           258        GLU         1087        N               0.121639871003766      0.0108849910008253    
EB1           258        GLU         1096        H            None                    None                    
EB1           259        GLY         1102        N              0.0843257860216012     0.00655082615921853    
EB1           259        GLY         1106        H            None                    None                    
EB1           260        GLY         1109        N              0.0360713291772614     0.00343670397082877    
EB1           260        GLY         1114        H            None                    None                    

# Parameter description:  Chemical exchange relaxation (sigma_ex = Rex / omega**2).
#
# mol_name    res_num    res_name    spin_num    spin_name    value                   error                   
EB1           191        ASP         1           N            None                    None                    
EB1           192        GLU         15          N            None                    None                    
EB1           192        GLU         24          H            None                    None                    
EB1           193        ALA         30          N            None                    None                    
EB1           193        ALA         35          H            None                    None                    
EB1           194        ALA         40          N            None                    None                    
EB1           194        ALA         45          H            None                    None                    
EB1           195        GLU         50          N            None                    None                    
EB1           195        GLU         59          H            None                    None                    
EB1           196        LEU         65          N            9.10164231061065e-20    5.50369279888294e-20    
EB1           196        LEU         73          H            None                    None                    
EB1           197        MET         84          N            None                    None                    
EB1           197        MET         92          H            None                    None                    
EB1           198        GLN         101         N            None                    None                    
EB1           198        GLN         110         H            None                    None                    
EB1           199        GLN         118         N            None                    None                    
EB1           199        GLN         127         H            None                    None                    
EB1           200        VAL         135         N            None                    None                    
EB1           200        VAL         142         H            None                    None                    
EB1           201        LYS         151         N            1.20581573993614e-19    5.45918035174576e-20    
EB1           201        LYS         160         H            None                    None                    
EB1           202        VAL         173         N            9.27966263378924e-20    5.50600396577275e-20    
EB1           202        VAL         180         H            None                    None                    
EB1           203        LEU         189         N            None                    None                    
EB1           203        LEU         197         H            None                    None                    
EB1           204        LYS         208         N            None                    None                    
EB1           204        LYS         217         H            None                    None                    
EB1           205        LEU         230         N            None                    None                    
EB1           205        LEU         238         H            None                    None                    
EB1           206        THR         249         N            1.31415369225301e-19    5.44224700736301e-20    
EB1           206        THR         256         H            None                    None                    
EB1           207        VAL         263         N            None                    None                    
EB1           207        VAL         270         H            None                    None                    
EB1           208        GLU         279         N            1.25433814537115e-19    5.56584067065605e-20    
EB1           208        GLU         288         H            None                    None                    
EB1           209        ASP         294         N            None                    None                    
EB1           209        ASP         302         H            None                    None                    
EB1           210        LEU         306         N            None                    None                    
EB1           210        LEU         314         H            None                    None                    
EB1           211        GLU         325         N            None                    None                    
EB1           211        GLU         334         H            None                    None                    
EB1           212        LYS         340         N            2.03689403752597e-19    5.31563849966488e-20    
EB1           212        LYS         349         H            None                    None                    
EB1           213        GLU         362         N            1.16001247017637e-19    5.00582502285114e-20    
EB1           213        GLU         371         H            None                    None                    
EB1           214        ARG         377         N             1.8320914433972e-19    5.35734773604302e-20    
EB1           214        ARG         388         H            None                    None                    
EB1           215        ASP         401         N            1.19760227332982e-19    5.53426016789951e-20    
EB1           215        ASP         409         H            None                    None                    
EB1           216        PHE         413         N             1.0478473131897e-19     4.9562624263826e-20    
EB1           216        PHE         424         H            None                    None                    
EB1           217        TYR         433         N            1.13470151530377e-19    5.69259807526304e-20    
EB1           217        TYR         445         H            None                    None                    
EB1           218        PHE         454         N            1.27354874697679e-19    5.36094572944253e-20    
EB1           218        PHE         465         H            None                    None                    
EB1           219        GLY         474         N            None                    None                    
EB1           219        GLY         478         H            None                    None                    
EB1           220        LYS         481         N            1.00833577792158e-19    5.08239318686292e-20    
EB1           220        LYS         490         H            None                    None                    
EB1           221        LEU         503         N            None                    None                    
EB1           221        LEU         511         H            None                    None                    
EB1           222        ARG         522         N            2.06668833776894e-19    4.96026410506016e-20    
EB1           222        ARG         533         H            None                    None                    
EB1           223        ASN         546         N            1.74080332211142e-19    5.13898905010437e-20    
EB1           223        ASN         554         H            None                    None                    
EB1           224        ILE         560         N            None                    None                    
EB1           224        ILE         568         H            None                    None                    
EB1           225        GLU         579         N            None                    None                    
EB1           225        GLU         588         H            None                    None                    
EB1           226        LEU         594         N            8.21260903334881e-20    4.73418529345767e-20    
EB1           226        LEU         602         H            None                    None                    
EB1           227        ILE         613         N            None                    None                    
EB1           227        ILE         621         H            None                    None                    
EB1           228        CYS         632         N            None                    None                    
EB1           228        CYS         638         H            None                    None                    
EB1           229        GLN         643         N            None                    None                    
EB1           229        GLN         652         H            None                    None                    
EB1           230        GLU         660         N            None                    None                    
EB1           230        GLU         669         H            None                    None                    
EB1           231        ASN         675         N            None                    None                    
EB1           231        ASN         683         H            None                    None                    
EB1           232        GLU         689         N            None                    None                    
EB1           232        GLU         698         H            None                    None                    
EB1           233        GLY         704         N            None                    None                    
EB1           233        GLY         708         H            None                    None                    
EB1           234        GLU         711         N            None                    None                    
EB1           234        GLU         720         H            None                    None                    
EB1           235        ASN         726         N            None                    None                    
EB1           235        ASN         734         H            None                    None                    
EB1           236        ASP         740         N            None                    None                    
EB1           236        ASP         748         H            None                    None                    
EB1           237        PRO         752         N            None                    None                    
EB1           238        VAL         766         N            None                    None                    
EB1           238        VAL         773         H            None                    None                    
EB1           239        LEU         782         N            None                    None                    
EB1           239        LEU         790         H            None                    None                    
EB1           240        GLN         801         N            4.49627006210509e-19    4.86246663815697e-20    
EB1           240        GLN         810         H            None                    None                    
EB1           241        ARG         818         N            2.81484748116234e-19    5.07012519778742e-20    
EB1           241        ARG         829         H            None                    None                    
EB1           242        ILE         842         N            9.48795495088809e-20    5.12058635316391e-20    
EB1           242        ILE         850         H            None                    None                    
EB1           243        VAL         861         N            1.53906674627532e-19    5.72649559042801e-20    
EB1           243        VAL         868         H            None                    None                    
EB1           244        ASP         877         N            2.28773129563076e-19    5.53820393108787e-20    
EB1           244        ASP         885         H            None                    None                    
EB1           245        ILE         889         N            7.98309924436675e-20    5.31824551068417e-20    
EB1           245        ILE         897         H            None                    None                    
EB1           246        LEU         908         N            None                    None                    
EB1           246        LEU         916         H            None                    None                    
EB1           247        TYR         927         N            2.39172431302281e-19    4.36801186482968e-20    
EB1           247        TYR         939         H            None                    None                    
EB1           248        ALA         948         N             1.1189855007238e-19    4.21000948936625e-20    
EB1           248        ALA         953         H            None                    None                    
EB1           249        THR         958         N            None                    None                    
EB1           249        THR         965         H            None                    None                    
EB1           250        ASP         972         N            None                    None                    
EB1           250        ASP         980         H            None                    None                    
EB1           251        GLU         984         N            None                    None                    
EB1           251        GLU         993         H            None                    None                    
EB1           252        GLY         999         N            None                    None                    
EB1           252        GLY         1003        H            None                    None                    
EB1           253        PHE         1006        N            None                    None                    
EB1           253        PHE         1017        H            None                    None                    
EB1           254        VAL         1026        N            None                    None                    
EB1           254        VAL         1033        H            None                    None                    
EB1           255        ILE         1042        N            None                    None                    
EB1           255        ILE         1050        H            None                    None                    
EB1           256        PRO         1061        N            None                    None                    
EB1           257        ASP         1075        N            None                    None                    
EB1           257        ASP         1083        H            None                    None                    
EB1           258        GLU         1087        N            None                    None                    
EB1           258        GLU         1096        H            None                    None                    
EB1           259        GLY         1102        N            None                    None                    
EB1           259        GLY         1106        H            None                    None                    
EB1           260        GLY         1109        N            None                    None                    
EB1           260        GLY         1114        H            None                    None                    
