# Supplementary material for: Dock-and-lock binding of SxIP ligands is required for stable and selective EB1 interactions
Source: eLife. 2025 Dec 10;13:RP98063. doi: 10.7554/eLife.98063 (PMC12695022; doi:10.7554/eLife.98063)
Supplement: Figure 4—source data 1. [file elife-98063-fig4-data1.txt]

#Free EB1
Position F1,Position F2,Assign F1
8.46375,121.54617, 193AlaH
7.97754,119.90843, 194AlaH
7.81170,118.66764, 195GluH
8.27602,121.70010, 196LeuH
8.52400,118.49069, 197MetH
7.54323,119.03241, 198GlnH
6.80379,111.37565, 198GlnHe21
7.30404,111.37538, 198GlnHe22
7.74107,119.55214, 199GlnH
7.21918,110.16162, 199GlnHe21
6.70686,110.15994, 199GlnHe22
8.32793,119.57129, 200ValH
7.60141,118.75045, 201AsnH
7.89272,118.26400, 202ValH
8.51484,123.11335, 203LeuH
8.70686,119.18518, 204LysH
7.49328,120.25664, 205LeuH
8.05748,118.05444, 206ThrH
8.43073,121.65906, 207ValH
7.59436,118.30638, 208GluH
8.09436,120.03046, 209AspH
8.49999,122.46349, 210LeuH
8.88217,119.98526, 211GluH
7.51645,117.39617, 212LysH
7.85820,121.60543, 213GluH
8.95591,119.00248, 214ArgH
8.79176,119.08179, 215AspH
8.17940,124.75797, 216PheH
8.14556,118.54307, 217TyrH
9.12093,120.45441, 218PheH
8.43116,105.35166, 219GlyH
7.17107,120.65500, 220LysH
7.48690,118.87744, 221LeuH
8.11370,119.33751, 222ArgH
7.73280,118.10225, 223AsnH
7.27262,112.31577, 223AsnHd21
6.88244,112.31803, 223AsnHd22
8.32032,122.41965, 224IleH
7.64308,118.41425, 226LeuH
7.36650,119.91572, 227IleH
8.09515,118.59542, 228CysH
8.27411,119.47974, 229GlnH
7.36019,110.57227, 229GlnHe21
6.61141,110.57385, 229GlnHe22
7.93485,119.06825, 230GluH
7.34437,115.62977, 231AsnH
7.72156,116.17498, 231AsnHd21
7.11651,116.18465, 231AsnHd22
7.70385,121.83187, 232GluH
8.61444,108.97806, 233GlyH
7.88594,118.41219, 234GluH
8.22799,117.80567, 235AsnH
6.75883,112.32994, 235AsnHd21
7.46747,112.32875, 235AsnHd22
8.33839,122.27669, 236AspH
8.04457,119.96354, 238ValH
7.74636,119.16805, 239LeuH
8.13621,116.68028, 240GlnH
7.49835,113.80716, 240GlnHe21
6.72893,113.80661, 240GlnHe22
7.31380,117.88564, 241ArgH
7.47202,120.27071, 242IleH
8.44186,122.02645, 243ValH
7.96767,118.20405, 244AspH
7.24754,119.55388, 245IleH
8.32085,120.63754, 246LeuH
7.76576,114.72136, 247TyrH
7.29451,124.10499, 248AlaH
8.56203,114.11897, 249ThrH
8.33490,121.53947, 250AspH
8.40896,121.72983, 251GluH
8.35053,109.26599, 252GlyH
7.85260,120.07666, 253PheH
7.90335,123.64728, 254ValH
8.25471,127.67558, 255IleH
8.29765,121.12841, 257AspH
8.38844,121.84768, 258GluH
8.42828,110.27786, 259GlyH
7.88266,115.21270, 260GlyH

#EB1/11MACF
Position F1,Position F2,Assign F1
8.46117,121.53790, 193AlaH
7.97485,119.90823, 194AlaH
7.80526,118.67316, 195GluH
8.27594,121.68343, 196LeuH
8.52369,118.43449, 197MetH
7.54028,119.01448, 198GlnH
6.79946,111.38858, 198GlnHe21
7.30232,111.38919, 198GlnHe22
7.73612,119.53101, 199GlnH
7.22109,110.19063, 199GlnHe21
6.70642,110.19061, 199GlnHe22
8.32924,119.58589, 200ValH
7.60029,118.73119, 201AsnH
7.89384,118.29727, 202ValH
8.51317,123.10748, 203LeuH
8.71709,119.18833, 204LysH
7.49660,120.29085, 205LeuH
8.06347,118.02136, 206ThrH
8.42917,121.86542, 207ValH
7.62215,118.45017, 208GluH
8.17604,120.43550, 209AspH
8.56765,122.79757, 210LeuH
8.93276,120.35242, 211GluH
7.63120,117.79606, 212LysH
8.16329,121.90149, 213GluH
9.16768,119.59123, 214ArgH
8.88034,119.26710, 215AspH
8.05857,124.24640, 216PheH
8.11464,118.08077, 217TyrH
9.32422,120.95143, 218PheH
8.42347,104.82085, 219GlyH
6.85805,119.29065, 220LysH
7.24741,118.24753, 221LeuH
8.30073,119.33106, 222ArgH
7.72083,117.69678, 223AsnH
7.13516,112.54571, 223AsnHd21
6.82833,112.54138, 223AsnHd22
8.26669,122.66040, 224IleH
8.90771,123.82738, 225GluH
8.02052,118.33277, 226LeuH
7.20459,119.84692, 227IleH
8.04952,119.60490, 228CysH
8.51930,118.59698, 229GlnH
7.31662,109.98666, 229GlnHe21
6.16334,110.01972, 229GlnHe22
7.83674,119.58791, 230GluH
7.40612,115.76274, 231AsnH
7.61702,115.52155, 231AsnHd21
7.07900,115.51991, 231AsnHd22
7.62915,121.93372, 232GluH
8.64267,109.10309, 233GlyH
7.78158,118.45476, 234GluH
8.19584,117.97882, 235AsnH
6.76569,112.26091, 235AsnHd21
7.45115,112.25873, 235AsnHd22
8.32375,122.26504, 236AspH
8.05487,120.03832, 238ValH
7.71140,119.33785, 239LeuH
8.07338,116.76121, 240GlnH
7.47835,113.77496, 240GlnHe21
6.69637,113.77563, 240GlnHe22
7.28980,117.90502, 241ArgH
7.47315,120.31804, 242IleH
8.34472,122.37948, 243ValH
7.80866,117.81011, 244AspH
7.21692,119.51358, 245IleH
8.36550,121.42425, 246LeuH
7.43515,110.99184, 247TyrH
7.07760,123.06654, 248AlaH
8.62095,112.71201, 249ThrH
7.47886,117.74176, 250AspH
8.91610,121.67098, 251GluH
8.66683,112.36898, 252GlyH
8.07596,120.27523, 253PheH
8.88674,117.15462, 254ValH
8.46132,125.64172, 255IleH
8.27344,121.05022, 257AspH
8.38804,121.75280, 258GluH
8.42653,110.17205, 259GlyH
7.86408,115.15198, 260GlyH

#EB1/LLL
Position F1,Position F2,Assign F1
8.46533,121.55223, 193AlaH
7.97973,119.91513, 194AlaH
7.80701,118.66771, 195GluH
8.27949,121.68985, 196LeuH
8.52341,118.49985, 197MetH
7.54424,118.99136, 198GlnH
6.79922,111.39076, 198GlnHe21
7.30694,111.39052, 198GlnHe22
7.74533,119.52516, 199GlnH
7.22912,110.18624, 199GlnHe21
6.70696,110.18761, 199GlnHe22
8.33438,119.66963, 200ValH
7.61650,118.79924, 201AsnH
7.88183,118.26270, 202ValH
8.53631,123.21010, 203LeuH
8.72553,119.27124, 204LysH
7.50083,120.25501, 205LeuH
8.02489,117.90229, 206ThrH
8.46283,122.01639, 207ValH
7.64561,118.30295, 208GluH
8.20423,120.16910, 209AspH
8.99606,119.81858, 211GluH
7.72970,117.85493, 212LysH
7.79377,120.28399, 213GluH
9.34128,119.58165, 214ArgH
8.92095,118.72394, 215AspH
8.05817,123.69832, 216PheH
8.04671,118.38624, 217TyrH
9.43903,121.21650, 218PheH
8.28558,104.95747, 219GlyH
6.98048,119.39988, 220LysH
7.26522,118.28974, 221LeuH
8.50300,119.37882, 222ArgH
7.75024,117.60944, 223AsnH
7.13127,112.36097, 223AsnHd21
6.81889,112.37172, 223AsnHd22
8.26531,122.64143, 224IleH
8.97279,123.98462, 225GluH
8.03077,118.30161, 226LeuH
7.19182,119.91322, 227IleH
8.05111,119.57370, 228CysH
8.51483,118.67303, 229GlnH
7.34352,109.95527, 229GlnHe21
6.11212,109.93584, 229GlnHe22
7.84091,119.63631, 230GluH
7.42635,115.84274, 231AsnH
7.61614,115.37284, 231AsnHd21
7.07242,115.36673, 231AsnHd22
7.64635,121.96886, 232GluH
8.63962,109.14689, 233GlyH
7.79113,118.52821, 234GluH
8.20520,118.05154, 235AsnH
6.77344,112.24600, 235AsnHd21
7.45339,112.24652, 235AsnHd22
8.31632,122.29348, 236AspH
8.06235,119.97741, 238ValH
7.72494,119.41101, 239LeuH
8.08607,116.84298, 240GlnH
7.47277,113.69696, 240GlnHe21
6.70490,113.69517, 240GlnHe22
7.29148,117.89742, 241ArgH
7.47594,120.16494, 242IleH
8.35467,122.46627, 243ValH
7.76284,117.70402, 244AspH
7.21219,119.52784, 245IleH
8.36355,121.45360, 246LeuH
7.27035,110.58392, 247TyrH
7.04290,122.98851, 248AlaH
8.68125,112.88931, 249ThrH
7.06212,118.43619, 250AspH
8.91281,121.84314, 251GluH
8.76009,113.46346, 252GlyH
8.31972,119.74038, 253PheH
9.19811,116.88138, 254ValH
8.55265,126.11932, 255IleH
8.26558,120.88301, 257AspH
8.37946,121.59589, 258GluH
8.42737,110.13300, 259GlyH
7.86203,115.13762, 260GlyH

#EB1/VLL
Position F1,Position F2,Assign F1
8.46519,121.56136, 193AlaH
7.98138,119.91517, 194AlaH
7.80684,118.63485, 195GluH
8.27789,121.68432, 196LeuH
8.52269,118.49473, 197MetH
7.54590,118.98273, 198GlnH
6.79794,111.37683, 198GlnHe21
7.30495,111.37558, 198GlnHe22
7.74983,119.51350, 199GlnH
7.22658,110.17352, 199GlnHe21
6.70623,110.17359, 199GlnHe22
8.34093,119.63729, 200ValH
7.62101,118.70866, 201AsnH
7.88409,118.24348, 202ValH
8.53645,123.18374, 203LeuH
8.72009,119.26485, 204LysH
7.50733,120.23118, 205LeuH
8.02139,117.87222, 206ThrH
8.45850,121.98261, 207ValH
7.63510,118.27286, 208GluH
8.22202,120.20070, 209AspH
8.98704,119.70795, 211GluH
7.71132,117.84516, 212LysH
7.80009,120.31801, 213GluH
9.33456,119.48427, 214ArgH
8.98164,118.86673, 215AspH
8.05699,123.82509, 216PheH
9.46609,121.33973, 218PheH
8.30917,104.90571, 219GlyH
6.99060,119.44872, 220LysH
7.31618,118.30630, 221LeuH
8.45770,119.56926, 222ArgH
7.75657,117.60873, 223AsnH
7.12239,112.36885, 223AsnHd21
6.81919,112.36751, 223AsnHd22
8.25457,122.65107, 224IleH
8.96113,123.97648, 225GluH
8.00836,118.34714, 226LeuH
7.20603,119.95667, 227IleH
8.06161,119.51591, 228CysH
8.48054,118.75389, 229GlnH
7.31738,109.87313, 229GlnHe21
6.16835,109.87258, 229GlnHe22
7.83962,119.62476, 230GluH
7.43381,115.84944, 231AsnH
7.61464,115.34152, 231AsnHd21
7.06639,115.34142, 231AsnHd22
7.65098,121.94577, 232GluH
8.63437,109.16525, 233GlyH
7.79651,118.55345, 234GluH
8.20726,118.07513, 235AsnH
6.77419,112.23579, 235AsnHd21
7.45306,112.23782, 235AsnHd22
8.31399,122.32066, 236AspH
8.06974,119.98265, 238ValH
8.09178,116.85147, 240GlnH
7.47085,113.67048, 240GlnHe21
6.70407,113.66994, 240GlnHe22
7.29278,117.93036, 241ArgH
7.48830,120.12056, 242IleH
8.36845,122.46438, 243ValH
7.76516,117.72640, 244AspH
7.21982,119.54084, 245IleH
8.38495,121.40684, 246LeuH
7.30833,110.56087, 247TyrH
7.05404,123.11698, 248AlaH
8.68297,113.23710, 249ThrH
7.11793,118.57893, 250AspH
8.93594,121.91164, 251GluH
8.76259,113.34607, 252GlyH
9.34434,115.56863, 254ValH
8.43671,124.36042, 255IleH
8.26483,120.76561, 257AspH
8.38624,121.65748, 258GluH
8.42305,110.09037, 259GlyH
7.85940,115.12289, 260GlyH
