# Supplementary material for: Dock-and-lock binding of SxIP ligands is required for stable and selective EB1 interactions
Source: eLife. 2025 Dec 10;13:RP98063. doi: 10.7554/eLife.98063 (PMC12695022; doi:10.7554/eLife.98063)
Supplement: Figure 4—figure supplement 3—source data 1. [file elife-98063-fig4-figsupp3-data1.zip]

Archive with 31 entries (27 files):
- fig4_4/
- fig4_4/cest_n15_400ms_12Hz/
- fig4_4/cest_n15_400ms_12Hz/228N-HN.out
- fig4_4/cest_n15_400ms_12Hz/248N-HN.out
- fig4_4/cest_n15_400ms_12Hz/220N-HN.out
- fig4_4/cest_n15_400ms_12Hz/247N-HN.out
- fig4_4/cest_n15_400ms_12Hz/255N-HN.out
- fig4_4/cest_n15_400ms_12Hz/250N-HN.out
- fig4_4/cest_n15_400ms_12Hz/249N-HN.out
- fig4_4/cest_n15_400ms_12Hz/254N-HN.out
- fig4_4/cest_n15_400ms_12Hz/252N-HN.out
- fig4_4/cest_n15_400ms_25Hz/
- fig4_4/cest_n15_400ms_25Hz/228N-HN.out
- fig4_4/cest_n15_400ms_25Hz/248N-HN.out
- fig4_4/cest_n15_400ms_25Hz/220N-HN.out
- fig4_4/cest_n15_400ms_25Hz/247N-HN.out
- fig4_4/cest_n15_400ms_25Hz/255N-HN.out
- fig4_4/cest_n15_400ms_25Hz/250N-HN.out
- fig4_4/cest_n15_400ms_25Hz/249N-HN.out
- fig4_4/cest_n15_400ms_25Hz/254N-HN.out
- fig4_4/cest_n15_400ms_25Hz/252N-HN.out
- fig4_4/cest_n15_400ms_50Hz/
- fig4_4/cest_n15_400ms_50Hz/228N-HN.out
- fig4_4/cest_n15_400ms_50Hz/248N-HN.out
- fig4_4/cest_n15_400ms_50Hz/220N-HN.out
- fig4_4/cest_n15_400ms_50Hz/247N-HN.out
- fig4_4/cest_n15_400ms_50Hz/255N-HN.out
- fig4_4/cest_n15_400ms_50Hz/250N-HN.out
- fig4_4/cest_n15_400ms_50Hz/249N-HN.out
- fig4_4/cest_n15_400ms_50Hz/254N-HN.out
- fig4_4/cest_n15_400ms_50Hz/252N-HN.out
