# Supplementary material for: Dock-and-lock binding of SxIP ligands is required for stable and selective EB1 interactions
Source: eLife. 2025 Dec 10;13:RP98063. doi: 10.7554/eLife.98063 (PMC12695022; doi:10.7554/eLife.98063)
Supplement: Figure 4—figure supplement 3—source data 1. [file elife-98063-fig4-figsupp3-data1.zip › fig4_4/cest_n15_400ms_12Hz/254N-HN.out]

#Offset (Hz)	Intensity	Uncertainty
100000.0000	1.0000	0.005
1013.6712	0.6240	0.005
1001.0125	0.6222	0.005
988.3618	0.6187	0.005
975.7031	0.6053	0.005
963.0525	0.6164	0.005
950.3938	0.6141	0.005
937.7432	0.6121	0.005
925.0844	0.6213	0.005
912.4338	0.6119	0.005
899.7751	0.6149	0.005
887.1245	0.6119	0.005
874.4657	0.6250	0.005
861.8070	0.6316	0.005
849.1564	0.6065	0.005
836.4977	0.6195	0.005
823.8471	0.6073	0.005
811.1883	0.6051	0.005
798.5377	0.6114	0.005
785.8790	0.5994	0.005
773.2284	0.6038	0.005
760.5697	0.5997	0.005
747.9109	0.5878	0.005
735.2603	0.5925	0.005
722.6016	0.5898	0.005
709.9510	0.5777	0.005
697.2922	0.5761	0.005
684.6416	0.5440	0.005
671.9829	0.5049	0.005
659.3323	0.4406	0.005
646.6736	0.3330	0.005
634.0229	0.1566	0.005
621.3642	0.0089	0.005
608.7055	0.0058	0.005
596.0549	0.0422	0.005
583.3961	0.2261	0.005
570.7455	0.3706	0.005
558.0868	0.4556	0.005
545.4362	0.5046	0.005
532.7775	0.5330	0.005
520.1268	0.5421	0.005
507.4681	0.5667	0.005
494.8094	0.5692	0.005
482.1588	0.5730	0.005
469.5001	0.5696	0.005
456.8494	0.5917	0.005
444.1907	0.6070	0.005
431.5401	0.6004	0.005
418.8814	0.5994	0.005
406.2308	0.5887	0.005
393.5720	0.5958	0.005
380.9214	0.5911	0.005
368.2627	0.6178	0.005
355.6040	0.5988	0.005
342.9533	0.6012	0.005
330.2946	0.6060	0.005
317.6440	0.5911	0.005
304.9853	0.6116	0.005
292.3347	0.6057	0.005
279.6759	0.6077	0.005
267.0253	0.6068	0.005
254.3666	0.5917	0.005
241.7079	0.6009	0.005
229.0573	0.6016	0.005
216.3985	0.6118	0.005
203.7479	0.6101	0.005
191.0892	0.5857	0.005
178.4386	0.5896	0.005
165.7798	0.5769	0.005
153.1292	0.5886	0.005
140.4705	0.5779	0.005
127.8199	0.5466	0.005
115.1612	0.5131	0.005
102.5024	0.4570	0.005
89.8518	0.4704	0.005
77.1931	0.5144	0.005
64.5425	0.5500	0.005
51.8837	0.5858	0.005
39.2331	0.6009	0.005
26.5744	0.6000	0.005
13.9238	0.5998	0.005
1.2651	0.6157	0.005
-11.3856	0.6037	0.005
-24.0443	0.6170	0.005
-36.7030	0.6101	0.005
-49.3536	0.5945	0.005
-62.0123	0.6096	0.005
-74.6630	0.6278	0.005
-87.3217	0.6129	0.005
-99.9723	0.6319	0.005
-112.6310	0.6081	0.005
-125.2816	0.6235	0.005
-137.9404	0.6225	0.005
-150.5991	0.6233	0.005
-163.2497	0.6236	0.005
-175.9084	0.6153	0.005
-188.5591	0.6212	0.005
-201.2178	0.6195	0.005
-213.8684	0.6305	0.005
-226.5271	0.6220	0.005
-239.1777	0.6057	0.005
-251.8365	0.6131	0.005
-264.4871	0.6183	0.005
-277.1458	0.6091	0.005
-289.8045	0.6105	0.005
-302.4552	0.6169	0.005
-315.1139	0.6118	0.005
-327.7645	0.6279	0.005
-340.4232	0.6249	0.005
-353.0738	0.6212	0.005
-365.7326	0.6217	0.005
-378.3832	0.6219	0.005
-391.0419	0.6243	0.005
-403.7006	0.6226	0.005
-416.3512	0.6268	0.005
-429.0100	0.6141	0.005
-441.6606	0.6303	0.005
-454.3193	0.6279	0.005
-466.9699	0.6158	0.005
-479.6287	0.6175	0.005
-492.2793	0.6215	0.005
-504.9380	0.6229	0.005
-517.5886	0.6172	0.005
-530.2473	0.6124	0.005
-542.9061	0.6278	0.005
-555.5567	0.6094	0.005
-568.2154	0.6284	0.005
-580.8660	0.6114	0.005
-593.5248	0.6091	0.005
-606.1754	0.6303	0.005
-618.8341	0.6214	0.005
-631.4847	0.6241	0.005
-644.1434	0.6157	0.005
-656.8022	0.6279	0.005
-669.4528	0.6173	0.005
-682.1115	0.6160	0.005
-694.7621	0.5991	0.005
-707.4208	0.6233	0.005
-720.0715	0.6124	0.005
-732.7302	0.6205	0.005
-745.3808	0.6108	0.005
-758.0395	0.6213	0.005
-770.6901	0.6249	0.005
-783.3489	0.6224	0.005
-796.0076	0.6198	0.005
-808.6582	0.6229	0.005
-821.3169	0.6197	0.005
-833.9676	0.6276	0.005
-846.6263	0.6221	0.005
-859.2769	0.6157	0.005
-871.9356	0.6346	0.005
-884.5862	0.6202	0.005
-897.2450	0.6207	0.005
-909.8956	0.6113	0.005
