# Supplementary material for: Dock-and-lock binding of SxIP ligands is required for stable and selective EB1 interactions
Source: eLife. 2025 Dec 10;13:RP98063. doi: 10.7554/eLife.98063 (PMC12695022; doi:10.7554/eLife.98063)
Supplement: Figure 4—figure supplement 3—source data 1. [file elife-98063-fig4-figsupp3-data1.zip › fig4_4/cest_n15_400ms_50Hz/255N-HN.out]

#Offset (Hz)	Intensity	Uncertainty
100000.0000	1.0000	0.005
1013.6712	0.2159	0.005
988.3618	0.0977	0.005
963.0525	0.0147	0.005
937.7432	0.0028	0.005
912.4338	0.0135	0.005
887.1245	0.0554	0.005
861.8070	0.1176	0.005
836.4977	0.1553	0.005
811.1883	0.1634	0.005
785.8790	0.1715	0.005
760.5697	0.2421	0.005
735.2603	0.3478	0.005
709.9510	0.4355	0.005
684.6416	0.4872	0.005
659.3323	0.5329	0.005
634.0229	0.5493	0.005
608.7055	0.5614	0.005
583.3961	0.5839	0.005
558.0868	0.5894	0.005
532.7775	0.5841	0.005
507.4681	0.6084	0.005
482.1588	0.6008	0.005
456.8494	0.5955	0.005
431.5401	0.6144	0.005
406.2308	0.6082	0.005
380.9214	0.6086	0.005
355.6040	0.6126	0.005
330.2946	0.6068	0.005
304.9853	0.6118	0.005
279.6759	0.6144	0.005
254.3666	0.6129	0.005
229.0573	0.6088	0.005
203.7479	0.6152	0.005
178.4386	0.6053	0.005
153.1292	0.6186	0.005
127.8199	0.6186	0.005
102.5024	0.6203	0.005
77.1931	0.6197	0.005
51.8837	0.6248	0.005
26.5744	0.6047	0.005
1.2651	0.6220	0.005
-24.0443	0.6225	0.005
-49.3536	0.6193	0.005
-74.6630	0.6134	0.005
-99.9723	0.6173	0.005
-125.2816	0.6132	0.005
-150.5991	0.6181	0.005
-175.9084	0.6191	0.005
-201.2178	0.6253	0.005
-226.5271	0.6128	0.005
-251.8365	0.6262	0.005
-277.1458	0.6199	0.005
-302.4552	0.6217	0.005
-327.7645	0.6251	0.005
-353.0738	0.6160	0.005
-378.3832	0.6160	0.005
-403.7006	0.6224	0.005
-429.0100	0.6136	0.005
-454.3193	0.6201	0.005
-479.6287	0.6298	0.005
-504.9380	0.6256	0.005
-530.2473	0.6227	0.005
-555.5567	0.6168	0.005
-580.8660	0.6083	0.005
-606.1754	0.6276	0.005
-631.4847	0.6221	0.005
-656.8022	0.6243	0.005
-682.1115	0.6212	0.005
-707.4208	0.6247	0.005
-732.7302	0.6160	0.005
-758.0395	0.6151	0.005
-783.3489	0.6203	0.005
-808.6582	0.6089	0.005
-833.9676	0.5985	0.005
-859.2769	0.6233	0.005
-884.5862	0.6221	0.005
-909.8956	0.6148	0.005
